# Supplementary material for: Rice (Oryza sativa) TIR1 and 5′adamantyl-IAA Significantly Improve the Auxin-Inducible Degron System in Schizosaccharomyces pombe
Source: Genes (Basel). 2021 Jun 8;12(6):882. doi: 10.3390/genes12060882 (PMC8229956; doi:10.3390/genes12060882)
Supplement: Supplementary file 1 [file genes-12-00882-s001.zip]

Archive with 1 entries (1 files):
- genes-1231440-supplementary.pdf
